# Supplementary material for: Design and Synthesis of Novel α-Methylchalcone Derivatives, Anti-Cervical Cancer Activity, and Reversal of Drug Resistance in HeLa/DDP Cells
Source: Molecules. 2023 Nov 21;28(23):7697. doi: 10.3390/molecules28237697 (PMC10707934; doi:10.3390/molecules28237697)
Supplement: Supplementary file 1 [file molecules-28-07697-s001.zip]

Archive with 1 entries (1 files):
- molecules-2683281-supplementary.pdf
